# Supplementary material for: Milk Quality Parameters of Raw Milk in Ecuador between 2010 and 2020: A Systematic Literature Review and Meta-Analysis
Source: Foods. 2022 Oct 25;11(21):3351. doi: 10.3390/foods11213351 (PMC9658222; doi:10.3390/foods11213351)
Supplement: Supplementary file 1 [file foods-11-03351-s001.zip]

Archive with 1 entries (1 files):
- foods-1898113-supplementary.pdf
